# Supplementary material for: Transcriptional control of a metabolic switch regulating cellular methylation reactions is part of a common response to stress in divergent bee species
Source: J Exp Biol. 2024 Jun 10;227(11):jeb246894. doi: 10.1242/jeb.246894 (PMC11415054; doi:10.1242/jeb.246894)
Supplement: Table S1. Primer sequences, statistical analysis, gene list of components of the methionine cycle in Apis mellifera, and genes involved in the UPR in Megachile rotundata and Apis mellifera [file jexbio-227-246894-TableS1.xlsx]

## Sheet: Suppl Table 1
Supplemental Table 1.
A) Primer Sequences Developed for Use in this Study
Name	Species	5' primer	3' primer	Reference
actin	M. rotundata	CTTGCGGTATCCTTTTGCCG	TTTGCACATACCGGAGCCAT	this study
hsc70-3	M. rotundata	TGCTGAGGCATATTTGGGCA	GTTGCCACCACTTCGAACAC	this study
ero1	M. rotundata	TGTCGATGGAACTTGCTTTCA	ACATTGCAACTGCAGTCATCG	this study
Cabp1	M. rotundata	GCACGTAGAGCTTTAGGAGGT	ACACGGCCGCCATCATATTC	this study
p58ipk	M. rotundata	AAGGGACAGTTGCAAGATGC	CAGCATCTGCTCTGCTGAAT	this study
Ire1	M. rotundata	GGAAAAGTGCTTTGGCAGCA	CATCGCTACTACGGCAAGGA	this study
Rps18	M. rotundata	GACAAACGCGCTGGAGAATG	GACCCCAGTAGTGACGCAAA	this study
Gapdh	M. rotundata	ACGGTTACGTGCGGATCAAT	AACCTGAGCACCACGTTCAA	this study
Herp	M. rotundata	GGGTGGACTGTTGGTCAATTA	TCAGTTTCTGACTTGCTCGT	this study
derlin1	M. rotundata	GATGGACGGCCAGCAGATTA	TCCATCATACCGCCTCCAGA	this study
hrd	M. rotundata	GGTACTTTACGTGCTGCTGA	GACCTTTTGTGGCTGTTGTGT	this study
NARS (asparagine--tRNA ligase)	M. rotundata	CAATGCGAAAGCCAGGTGTT	TCCTGTTTCGTCGTTTCCACT	this study
DARS (aspartate--tRNA ligase)	M. rotundata	CGTGAGTCAGTGTCAGAGGATA	CCCATGTCTCCGTACATTCCA	this study
gp94	M. rotundata	CTGTACTTGACCGAAGCCGT	AATGCACATGGGGAATCCGT	this study
xbp1 total	M. rotundata	CGAGGAATCGTCGCATCTGA	ACTGTCAGGCTAGCGTAGGA	this study
xbp1s (quantification of spliced version)	M. rotundata	TCGCTGGGATctacagcAGGGT	TCACCGGTACTTTCCTGGAC	this study
xbp1 splicing (for gel analysis)	M. rotundata	GCCAGAGTCGTGTGCTGTAG	GCTCCTGGGGTTAGTGTCAG	this study
gnmt	M. rotundata	ACCGGGTGGTTTGTTGCTAA	ACAATGGCTGGCTTTCCAGA	this study
gnmt	A. mellifera	CATGCGGGACTGGAGTAGAC	CTTGCCTCTGCTCTCGTTGA	this study
xbp1s (quantification of spliced version)	A. mellifera	CCTCACTGGGATCTACAGCAG	AGGTTCCATTGGTTTCCACA	this study
B) Statistical Analysis Details
Figure	Samle name, number, and data distribution (Shapiro-Wilk test)	Mean ± SD	Fold change	test and results	Multiple Comparison
1B.	35° (n=7) normally distributed, 45° (n=10) normally distributed	0.001427 ± 0.0006884, 0.01199 ± 0.007894	8.4	Welch's t-test, p<0.0001, t=6.417, df=14.95	NA
1C.	D (n=7) normally distributed, T (n=8) normally distributed	0.001300 ± 0.001067, 0.1432 ± 0.1344	110	Welch's t-test, p<0.0001, t=9.814, df=12.23	NA
1D.	D (n=8) normally distributed, H (n=8) normally distributed	0.004279 ± 0.004450, 0.07497 ± 0.04448	15.52	Welch's t-test, p=0.0002, t=5.846, df=10.11	NA
1E.	C (n=8) normally distributed, CHX (n=8) normally distributed	0.01166 ± 0.006242, 0.08273 ± 0.1003	7.1	Welch's t-test, p= 0.0021, t=3.887, df=12.13	NA
1F.	D (n=8) normally distributed, Ixa (n=8) normally distributed	0.0642 ± 0.04091, 0.2348 ± 0.1661	3.65	Welch's t-test, p=0.0296, t=2.484, df=11.43	NA
1G.	C (n=8) normally distributed, NaArs (n=8) normally distributed	0.005797 ± 0.005495, 0.09953 ± 0.08645	17.2	Welch's t-test, p=0.0005, t=4.632, df=13.10	NA
2A.	U (n=6) normally distributed, Vc infected (n=6) normally distributed	0.000007118 ± 0.000007319, 0.1795 ± 0.1118	25217	Welch's t-test, p<0.0001, t=22.61, df=9.277	NA
2B.	U (n=6) normally distributed, Vc infected (n=6) normally distributed	0.00349 ± 0.003381, 0.04187 ± 0.04806	11.98	Welch's t-test, p=0.0052, t=3.643, df=9.145	NA
					NA
3A.	D (n=8) nonormal distribution, H(n=8) normally distributed	0.003100 ± 0.001722, 0.08717 ± 0.05579	28.11	Mann Whitney test, p=0.0002, Sum of ranks 36 , 100, Mann-Whitney U = 0	NA
3B.	D (n=29) normally distributed, H(n=20) normally distributed	0.009117 ± 0.002814, 0.011895 ± 0.002536	1.305	Ind Samples T-test, p < 0.001, t = -3.533, df=47	NA
4A.	D (n=5) normally distributed, T(n=5) normally distributed	0.03271 ± 0.02722, 1.115 ± 0.4049	34	Welch's t-test, p=0.0003, t=8.320, df=5.242	NA
4B.	D (n=5) normally distributed, T(n=5) normally distributed	0.06644 ± 0.02655, 0.7727 ± 0.2736	11.63	Welch's t-test, p<0.0001, t=9.180, df=7.232	NA
4C.	D (n=5) normally distributed, T(n=5) normally distributed	0.02338 ± 0.01417, 0.3269 ± 0.08404	13.98	Welch's t-test, p=0.0007, t=7.851, df=4.708	NA
4D.	D (n=5) nonormal distribution, T(n=5) normally distributed	0.01225 ± 0.003400, 0.04225 ± 0.01509	3.44	Mann Whitney test, p=0.0079, Sum of ranks 15 , 40, Mann-Whitney U = 0	NA
4E.	D (n=5) normally distributed, T(n=5) normally distributed	0.006806 ± 0.003161, 0.03872 ± 0.01613	5.69	Welch's t-test, p=0.0002, t=6.647, df=7.703	NA
4F.	D (n=5) normally distributed, T(n=5) normally distributed	23.2 ± 1.091, 22.95 ± 0.8655	0.989	Welch's t-test, p=0.7070, t=0.3904, df=7.561	NA
5A.	D (n=5) normally distributed, T(n=5) normally distributed	0.06857 ± 0.02333, 0.3590 ± 0.06319	5.24	Welch's t-test, p=0.0001, t=9.158, df=5.701	NA
5B.	D (n=5) normally distributed, T(n=5) normally distributed	0.01272 ± 0.005788, 0.3022 ± 0.1226	23.75	Welch's t-test, <0.0001, t=11.78, df=7.987	NA
5C.	D (n=5) normally distributed, T(n=5) normally distributed	0.1970 ± 0.05976, 0.7759 ± 0.1871	3.94	Welch's t-test, <0.0001, t=7.608, df=7.892	NA
6A.	D (n=5) normally distributed, T(n=5) normally distributed	0.01255 ± 0.01385, 0.2351 ± 0.1477	18.73	Welch's t-test, p=0.0005, t=6.090, df=6.936	NA
6B.	D (n=5) normally distributed, T(n=5) nonormal distribution	0.005109 ± 0.009242, 0.01498 ± 0.02986	2.32	Mann Whitney test, p=0.3095, Sum of ranks 22 , 33, Mann-Whitney U = 7	NA
6C.	D (n=10) normally distributed, T(n=9) normally distributed	0.001041 ± 0.001523, 0.4066 ± 0.6110	390.5	Welch's t-test, <0.0001, t=10.24, df=13.74	NA
6D.	D (n=10) normally distributed, T(n=10) normally distributed	0.0004009 ± 0.0001424, 0.1208 ± 0.1388	301.3	Welch's t-test, <0.0001, t=7.510, df=9.646	NA
7A.	D (n=5) normally distributed, T(n=5) nonormal distribution	0.1952 ± 0.1039, 1.045 ± 0.4686	5.35	Welch's t-test, p=0.0015, t=4.943, df=7.196	NA
7B.	D (n=10) normally distributed, T(n=10) normally distributed	0.004838 ± 0.008464, 0.6255 ± 0.3929	129.5	Welch's t-test, p<0.0001, t=11.55, df=15.96	NA
S1A head (H)	35° (n=6) normally distributed, 45° (n=6) normally distributed	0.007525 ± 0.002582, 0.008447 ± 0.002579	1.12	Welch's t-test, p=0.5745, t=0.5804, df=9.989	NA
gut ((G)	35° (n=6) normally distributed, 45° (n=6) normally distributed	0.001858 ± 0.001080, 0.007214 ± 0.007237	3.88	Welch's t-test, p=0.0201, t=2.881, df=8.134	NA
thorax (T)	35° (n=6) normally distributed, 45° (n=6) normally distributed	0.0576 ± 0.02041, 0.07085 ± 0.02695	1.23	Welch's t-test, p=0.3803, t=0.9180, df=9.975	NA
abdomen (A)	35° (n=6) normally distributed, 45° (n=6) nonnormal distribution	0.4194 ± 0.1611, 0.2469 ± 0.1591	0.589	Mann Whitney test, p=0.0476, Sum of ranks 41 , 25, Mann-Whitney U = 4	NA
S1B	Q 35° (n=9 normally distributed, Q 45° (n=9 normally distributed, W 35° (n=9 normally distributed, W 45° (n=9 normally distributed		NA	Ordinanry onw way ANOVA (with Tukey), p<0.0001, F=13.67, Rsq=0.5618	Q35° vs. Q45° - p=0.0005, Q35° vs. W35° p=0.9212, Q35° vs. W45° p=0.0027, Q45° vs. W35° p<0.0001, Q45° vs. W45° p=0.9314, Q 35° vs. W45° p=0.0005
S2A	n=26	NA	NA	NA	NA
S2B	Control (n=6) normally distributed, Blue 9 (n=5) normally distributed	0.009 ± 0.004074, 1.471 ± 0.9435	163.44	Welch's t-test, p<0.0001, t=12.55, df=9.447	NA
S2C	D (n=5) normally distributed, T(n=5) normally distributed	25.74 ± 0.9326, 24.97 ± 0.8001	0.97	Welch's t-test, p=0.1922, t=1.426, df=7.889	NA
S2D	D (n=5) normally distributed, T(n=5) normally distributed	26.01 ± 0.5410, 25.43 ± 1.050	0.978	Welch's t-test, p=0.3068, t=1.118, df=5.912	NA
S3A	D (n=10) nonnormally distribution, T(n=10) normally distributed	0.008378 ± 0.01244, 0.2295 ± 0.2694	27.39	Mann Whitney test, p<0.0001, Sum of ranks 57, 153, Mann-Whitney U = 2	NA
S3B	D (n=10) normally distributed, T(n=10) normally distributed	0.02103 ± 0.03301 , 0.8797 ± 2.353	41.8	Welch's t-test, p=0.0067, t=3.075, df=17.48	NA
S3C	D (n=10) normally distributed, T(n=10) normally distributed	0.01133 ± 0.01417, 0.09524 ± 0.1084	8.46	Welch's t-test, p=0.0325, t=2.339, df=16.17	NA
S3D	D (n=10) normally distributed, T(n=10) normally distributed	0.01058 ± 0.009756, 0.03475 ± 0.02596	3.28	Welch's t-test, p=0.0038, t=3.318, df=18.00	NA
S3E	D (n=10) normally distributed, T(n=10) normally distributed	0.008766 ± 0.006471, 0.03341 ± 0.02423	3.81	Welch's t-test, p=0.0017, t=3.729, df=16.68	NA
S3F	D (n=10) normally distributed, T(n=10) normally distributed	21.65 ± 0.7725, 22.03 ± 0.5845	1.01	Welch's t-test, p=0.2295, t=1.248, df=16.63	NA
S4B	D (n=10) normally distributed, T(n=9) normally distributed	0.006113 ± 0.01204, 0.02429 ± 0.02181	3.97	Welch's t-test, p=0.0006, t=4.255, df=16.04	NA
S4C	D (n=10) normally distributed, T(n=9) normally distributed	0.003681 ± 0.004984, 0.6469 ± 1.110	175.74	Welch's t-test, p<0.0001, t=8.638, df=16.90	NA
S4D	D (n=10) normally distributed, T(n=9) normally distributed	1.565 ± 2.215, 20.70 ± 15.19	13.28	Welch's t-test, p<0.0001, t=6.582, df=14.58	NA
S4E	D (n=8) normally distributed, T 7.5 (n=8) normally distributed, T 15 (n=8) nonnormal distribution, T30 (n=8), normally distributed, T 60 (n=8) normally distributed	0.02980 ± 0.01023, 0.1317 ± 0.06655, 0.1733 ±0.09159, 0.2435 ± 0.1166, 0.2943 ± 0.1254	4.19, 5.85, 8.17, 9.87	Kruskal-Wallis test, p=0.0001, KS Stat = 23.46 (Dunn's multiple comparisons test)	DMSO vs. 7.5 p=0.5427, DMSO vs. 15 p=0.0544, DMSO vs. 30 p=0.0018, DMSO vs. 60 p=0.0001, 7.5 vs. 15 p>0.9999, 7.5 vs. 30 p=0.6911, 7.5 vs. 60 p=0.1392,15 vs. 30 p>0.9999, 15 vs. 60 p>0.9999, 30 vs. 60 p>0.9999
S4F	D (n=8) normally distributed, T 7.5 (n=8) normally distributed, T 15 (n=8) nonnormal distribution, T30 (n=8), normally distributed, T 60 (n=8) normally distributed	0.0002801 ± 8.237e-005, 0.002089 ± 0.001156, 0.004890 ± 0.002714, 0.007409 ± 0.004336, 0.007189 ± 0.003574	7.45, 17.465, 26.45, 25.66	Kruskal-Wallis test, p<0.0001, KS Stat = 27.03 (Dunn's multiple comparisons test)	DMSO vs. 7.5 p=0.9531, DMSO vs. 15 p=0.0092, DMSO vs. 30 p=0.0003, DMSO vs. 60 p=0.0002, 7.5 vs. 15 p=0.9963, 7.5 vs. 30 p=0.1235, 7.5 vs. 60 p=0.0801,15 vs. 30 p>0.9999, 15 vs. 60 p>0.9999, 30 vs. 60 p>0.9999
C) Gene list of components of the Methionine Cycle in Apis mellifera and expression after HSR, ISR, and UPR.
Name	Apis mellifera Gene ID	Heat Shock (fold induction log2)	Heat Shock fold induction	Tun (fold induction log2)	Tun fold induction	Halo (fold induction log2)	Halo fold induction	Megachille rotundata Gene ID
glycine N-methyltransferase (Gnmt)	552832	3.45153	10.9399	5.23168	37.5744	4.28056	19.4346	100882872
S-adenosylmethionine synthase (Sams)	551102	1.55803	2.94452	0.680352	1.60253	0.873153	1.83166	100882175
adenosylhomocysteinase 2-like	551762	0.102044	1.07329	-0.316131	0.803221	-0.106667	0.928731	100874908
adenosylhomocysteinase	408368	0.379122	1.30055	0.379122	1.30055	0.527142	1.44107	105663881
selenocysteine Se-methyltransferase-like (mtr)	550789	-0.392499	0.761809	-0.392499	0.761809	0.277325	1.21195	100883375
S-adenosylmethionine decarboxylase	551724	-0.13757	0.909049	-0.13757	0.909049	0.90234	1.86909	100882676
homocysteine S-methyltransferase YbgG-like (bhmt2)	725816	-0.276432	0.82563	-0.276432	0.82563	-0.218591	0.859404	100880128
bolded, padj <0.05
D) Genes involved in the UPR in Megachile rotundata and Apis mellifera
Name	M. rotundata Gene ID	A. mellifera Gene ID	role in other systems (pathway if known)
Ire-1	100882351	408501	receptor (IRE1)
Pek	100875787	727396	receptor (PERK)
Atf6	100880808	412432	receptor / transcription factor (ATF6)
Xbp1	100875840	408853	transcription factor / txnal target (IRE1)
Atf4 (cryptocephal)	100884045	410226	transcription factor (PERK)
Eif2	100874979	726500	kinase target (PERK)
Gadd34	100875700	724843	txnal target
Site-1 Protease (S1P)	100883546	412293	signal transduction (ATF6)
Site-2 Protease (S1P)	100880739	724553	signal transduction (ATF6)
Heat shock 70 kDa protein cognate 3 (Hsc70-3)	100880964	409587	chaperone / ligand / txnal target
DnaJ homolog subfamily C member 3 (p58iipk)	100883087	413441	chaperone / txnal target
Glycoprotein 93 (Gp93), endoplasmin	100877086	412150	chaperone / txnal target
CaBp1 (protein disulfide-isomerase A6-like)	100883673	412526	disulfide bond formation / txnal target
Ero1a (endoplasmic reticulum oxidoreductase 1 alpha)	100875820	551535	disulfide bond formation / txnal target
Nucleotide exchange factor SIL1	105662593	724587	chaperone / txnal target
Derlin1	100881690	727262	ERAD / txnal target
Herp2	100877039	102653879	ERAD / txnal target
Hrd1	100881442	100576667	ERAD / txnal target
aspartate--tRNA ligase, cytoplasmic	100876797	409945	tRNA synthetase / txnal target
asparagine--tRNA ligase, cytoplasmic	100876016	551088	tRNA synthetase / txnal target
Gapdh	100874769	410122	reference gene
Rps18	100879960	552726	reference gene
actin-5C	100882031	406122	reference gene
